# Supplementary material for: The Relationship Between Emotional Eating Behavior and Internet Addiction in Junior High School Students: A Cross-Sectional Study
Source: Nutrients. 2026 Feb 28;18(5):800. doi: 10.3390/nu18050800 (PMC12986662; doi:10.3390/nu18050800)
Supplement: Supplementary file 1 [file nutrients-18-00800-s001.zip]

Archive with 1 entries (1 files):
- nutrients-4138804-supplementary.pdf
